# Supplementary material for: Comparative analysis of chloroplast genome structure and molecular dating in Myrtales
Source: BMC Plant Biol. 2021 May 15;21:219. doi: 10.1186/s12870-021-02985-9 (PMC8122561; doi:10.1186/s12870-021-02985-9)
Supplement: Supplementary file 1 — Additional file 1: Figures S1–S6. are phylogenetic relationships inferred by Maximum Likelihood and Bayesian inference based on: coding genes; noncoding loci; the LSC (the Large Single-Copy); the SSC (the Small Single-Copy); NO-IRa data set (data set composition is described in the methods) and IRb (Inverted Repeat region). Support values are maximum likelihood bootstrap support/Bayesian posterior probability. The families of Myrtales are indicated by different colors. For each figure, the inset shows the same tree as a phylogram (except for some inconsistencies in the phylogenetic relationships of IR dataset construction). The support value on the branch is bootstrap value/Bayesian posterior probability: “*” means 100% /1.0 support value, and “-” means bootstrap value/Bayesian posterior probability is less than 60 / 0.7. The families of Myrtales are represented by different colors. The small picture in the upper left corner is the ML phylogenetic tree (showing branch length). [file 12870_2021_2985_MOESM1_ESM.zip]

Archive with 6 entries (6 files):
- Fig.S1.jpg
- Fig.S2.jpg
- Fig.S3.jpg
- Fig.S4.jpg
- Fig.S5.jpg
- Fig.S6.jpg
